# Supplementary material for: Cleaning symbiosis in coral reefs of Jardines de la Reina National Park
Source: PeerJ. 2023 Dec 6;11:e16524. doi: 10.7717/peerj.16524 (PMC10710127; doi:10.7717/peerj.16524)
Supplement: Supplemental Information 2 [file peerj-11-16524-s002.zip]

Archive with 12 entries (11 files):
- Material_Reviewer_1/
- Material_Reviewer_1/GLMM.xlsx
- Material_Reviewer_1/MOD_1.pdf
- Material_Reviewer_1/MOD_10.pdf
- Material_Reviewer_1/MOD_2.pdf
- Material_Reviewer_1/MOD_3.pdf
- Material_Reviewer_1/MOD_4.pdf
- Material_Reviewer_1/MOD_5.pdf
- Material_Reviewer_1/MOD_6.pdf
- Material_Reviewer_1/MOD_7.pdf
- Material_Reviewer_1/MOD_8.pdf
- Material_Reviewer_1/MOD_9.pdf
